# Supplementary material for: A nationwide survey on the curriculum and educational resources related to the Clinical Skills Test of the Korean Medical Licensing Examination: a cross-sectional descriptive study
Source: J Educ Eval Health Prof. 2025 Mar 13;22:11. doi: 10.3352/jeehp.2025.22.11 (PMC12042100; doi:10.3352/jeehp.2025.22.11)
Supplement: Supplementary file 1 [file jeehp-22-11-dataset1.xlsx]

## Sheet: Raw Data
No	1_1(Gender)	1_2(Age)	1_3(Current academic rank)	1_4(Years of teaching experience)	1_5(Administrative position)		1_6(Medical specialty)	2_7_1(3rd year)	2_7_1(Total number of exam sessions)	2_7_1(The same format as the KMLE)	2_7_1_1(No. of exams in the same format as the KMLE)	2_7_1(Administrative body)	2_7_1(Evaluation method)	2_7_2(4th year)	2_7_2(Total number of exam sessions)	2_7_2(The same format as the KMLE)	2_7_2_1(No. of exams in the same format as the KMLE)	2_7_2(Administrative body)	2_7_2(Evaluation method)	2_7_3(2nd year)	2_7_3(Total number of exam sessions)	2_7_3(The exam format)	2_7_3(Administrative body)	2_7_3(Evaluation method)	2_7_4(1st year)	2_7_4(Total number of exam sessions)	2_7_4(The exam format)	2_7_4(Administrative body)	2_7_4(Evaluation method)	2_8_1(CPX assessor_Standardized Patient)	2_8_2(CPX assessor_Professor)	2_8_3(CPX assessor_Others)	2_8_4(Other specific descriptions)	2_9(OSCE assessor)	2_10_1(Funding_Medical school budget)	2_10_2(Funding_External funds for medical school development)	2_10_3(Funding_University budget)	2_10_4(Other specific descriptions)	2_11_1(Professor feedback_one to one)	2_11_2(Professor feedback_Group)	2_11_3(Professor feedback_Whole class)	2_11_4(Professor feedback_Written results)	2_11_5(Other specific descriptions)	2_12(Retest availability)	2_13(Qualification criteria for graduation)	2_14(the educational methods for students with low scores)	2_15(CPX change_2009)	2_16(OSCE change_2009)	2_17(CPX change_2021)
1	1	41	1	4	2		Internal Medicine	1	2	0	0	1	1	1	2	1	1	3	1	0		0								1	1	0		2	1	1	0	0	0	0	1	1	0	1	1	1	1	1	1
2	1	47	3	13	7	Chairperson of the clinical skills education committee	Internal Medicine	1	1	1	1	2	1	1	2	1	2	2	1	0		0								1	0	0		2	1	0	0	0	0	0	0	1	0	1	1	1	2	2	2
3	2	50	3	20	7	Chair professor of the Department of Medical Education; Former associate dean of education	Neurology, Medical Education	1	1	0	0	2	1	1	3	1	1	3	1	0		0								0	1	0		2	1	0	0	0	0	1	1	0	0	0	1	1	1	1	2
4	1	45	2	12	4		Ophthalmology	1	3	1	1			1	3	1	2			0		0								1	1	0		2	1	0	0	0	0	0	1	0	1	0	1	1	3	3	3
5	2	45	1	13	4		Medical Education	1	1	1	1	1	1	1	1	1	1	2	1	0		0								1	1	0		2	0	1	1	0	0	1	0	1	0	1	1	1	1	1	1
6	1	43	2	8	4		Family Medicine	1	1	0	0	1	1	1	1	1	1	2	1	0					1	1	OSCE6	1	1	1	0	0		1	1	0	0	0	0	1	0	0	0	1	0	1	1	1	2
7	2	42	2	10	4		Internal Medicine(Allergy)	1	2	0	0	3	2	1	2	0		3	2	0		0								1	0	0		2	1	0	0	0	0	1	1	0	0	0	0	1	3	3	3
8	2	49	3	13	4		Internal Medicine(Cardiology)	1	2	0	0	2	1	1	2	0		2	1	0		0								1	0	0		2	1	0	0	0	0	0	0	1	0	0	0	1	2	2	2
9	1	41	2	5	4		Surgery	1	4	0	0	3	1	1	3	0		2	1	1	1	OSCE6	1	2						1	1	0		2	0	0	1	0	1	1	1	0	0	0	1	1	2	2	3
10	1	52	3	15	4		Pediatrics	1	1	0	0	2		1	2	0		2		0		0								1	0	0		2	1	0	0	0	0	0	0	1	0	1	1	1	2	2	3
11	1	52	2	10	4		Orthopedics	0						1	4	1	1	3	1	0		0								1	0	0		2	1	0	0	0	0	0	1	0	0	0	0	1	2	2	4
12	1	54	3	15	1		Otolaryngology	1	2	0	0	3	1	1	3	1	1	3	1	1	1	CPX4	1	1						1	1	0		2	0	1	1	0	1	1	0	0	0	1	1	1	2	2	2
13	2	58	3	30	5		Family Medicine	1	3	0	0	1	1	1	3	1	1	3	4	0		0								0	1	0		2	1	0	0	0	1	0	1	1	0	0	1	1	2	2	3
14	1	62	3	26	7	No current administrative position	Obstetrics and Gynecology	1	1	0	0	1		1	3	1	3			0		0								0	1	0		2	1	0	0	0	0	0	0	1	0	0	1	1	2	2	2
15	1	50	3	15	4		Thoracic Surgery	1	1	0	0	1	1	1	3	1	1	3	1	1	1	CPX3+OSCE2	1	1						1	1	1	Standardized patients assess PPIs, and professors assess clinical skills.	2	1	0	0	0	1	1	1	1	0	1	1	1	2	2	2
16	2	47	2	8	4		Obstetrics and Gynecology	1	3	0	0	2	4	1	3	1	1	2	4	0		0								1	0	0		2	1	0	0	0	0	0	1	0	0	1	1	1	2	2	2
17	1	50	2	13	4		Neurology	1	3	0	0	3	3	1	3	0		3	4	1	1	CPX2, OSCE3	1	3	1	2	CPX1+OSCE2, CPX2	1	3	1	1	0		3	1	0	0	0	1	0	1	0	1	1	1	1	2	2	1
18	1	50	3	10	1		Surgery	1	2	0	0	1	1	1	4	1	2	3	2	0		0								1	0	0		2	1	0	0	0	0	0	0	1	0	1	1	1	1	1	2
19	1	49	2	12	4		Internal Medicine(Cardiology)	1	3	1	1	3	1	1	2	1	1	2	1	1	1	CPX2	2	3						1	0	0		2	1	0	0	0	1	0	0	1	1	1	0	1	2	2	1
20	2	51	3	22	4		Family Medicine	1	1	0	0	3	1	1	3	0		3	4	1	1	CPX3+OSCE4-5	3	1						1	0	0		2	1	0	0	0	1	0	0	1	0	1	1	1	4	3	4
21	1	48	2	14	4		Neurology	1	2	1	1	1	3	1	3	1	3	3	1	1	1	CPX1								1	0	0		2	1	0	0	1	1	1	0	1	0	0	1	1	2	2	1
22	1	43	2	15	7	Seoul and Gyeonggi Consortium Executive Committee	Internal Medicine(Nephrology)	1	4	0	0	3	1	1	2	0		3	1	0		0								1	1	0		2	1	0	0	0	1	0	1	0	0	1	0	0	2	2	2
23	1	48	3	15	4		Emergency Medicine	1	2	0	0	1	1	1	4	0		3	1	0		0								1	1	0		2	0	1	0	0	1	0	0	0	0	0	1	1	2	2	2
24	2	48	3		4		Internal Medicine	0						1	2	0		2	2	0		0								1	0	0		2	1	0	0	0	0	0	0	1	0	1	1	1	2	2	2
25	1	48	3	15	4		Neurology	1	1					1	2	0				0		0								1	1	0		2	1	1	0	1	0	1	0	1	0	1	1	1	3	3	2
26	1	43	2	8	4		Pediatrics	1	1	0	0	1	2	1	4	0		3	1	0		0								1	1	0		2	0	1	1	0	1	0	0	0	0	0	0	0	3	3	2
27	1	52	3	17	1		Emergency Medicine	1	2	0	0	1	3	1	3	0		3	5	0					1	1	CPX2	1	3	1	0	0		2	1	0	1	0	1	0	1	0	0	0	1	1	1	1	3
28	1	49	3	15	2		Emergency Medicine	1	2	0	0	2	1	1	3	0		3	4	1	2	CPX1, OSCE6	1	1						1	0	1	Professors also participate in the exam site to provide feedback, but they do not assign scores.	2	1	0	0	0	1	0	0	1	0	1	1	1	2	4	4
29	2	58	3	28	1		Family Medicine	1	2	0	0	3	1	1	3	0		2	1	0										1	0	0		2	0	0	1	0	1	1	0	0	0	0	1	1	1	1	3
30	1	50	3	14	7	Director of the Office of Medical Education	Internal Medicine(Pulmonology)	1	1	0	0	2	3	1	3	0		2	4	0										1	0	0		2	1	0	0	0	0	0	1	1	0	1	0	1	1	1	4
31	1	51	3	15	4		Obstetrics and Gynecology	1	3	0	0	1	1	1	4	0		3	1	1	1	CPX4	1	1						1	0	0		2	1	0	0	0	1	0	0	0	0	0	1	1	1	1	2
32	2	46	3	13	4		Internal Medicine	1	2	0	0	3	1	1	2	0		3	1	1	1	CPX2	1	1						1	1	0		2	1	0	1	0	1	0	1	1	1	0	1	1	1	1	2
33	2	50	2	20	7	clinical clerkship committee	Medical Education	1	3	0	0	1	1	1	2	1	1	1	1	1	1	CPX1+OSCE1	1	1						1	0	0		2	1	0	0	0	0	1	0	1	1	1	1	1	1	1	2
34	1	43	2	10	2,4		Medical Education, Family Medicine	1	2	0	0	1	1	1	4	0		3	1	0										1	0	0		2	1	0	0	0	1	0	0	0	0	0	1	1	2	2	2
35	1	47	1	12	4		Emergency Medicine	1	1	0	0	1	1	1	3	0		3	1	1	1	CPX3+OSCE1	1	1						1	0	0		2	1	0	0	0	1	1	1	0	0	0	1	1	2	3
36	2	45	2	13	4		Internal Medicine(Nephrology)	1	3	0	0	3	1	1	3	0		2	1	0										1	0	0		2	0	1	1	0	1	0	0	1	0	1	1	1	2	4	2
37	1	48	2	11	3,4		Emergency Medicine	1	1	0	0	1	2	1	2	0		2	2	0										1	0	0		2	1	0	0	0	0	0	1	0	0	0	0	1	2	1	3
38	1	45	2	10	4,6		Surgery	1	2	0	0	2	1	1	3	0		2	1	1	1	CPX8	2	1						1	0	0		2	1	0	0	0	1	1	0	0	0	0	1	1	1	1	3
39	1	51	3	20	3	Director of the CPX subject	Obstetrics and Gynecology	1	3	0	0	2	3	1	3	0		2	1	0										1	0	0		1	1	0	0	0	1	0	0	1	1	1	1	1	2	3	3
40	1	50	2	16	4		Surgery	1	1	0	0	1	1	1	3	0		3	1	0										1	0	0		2	1	0	0	0	0	1	0	0	0	0	1	1	1	1	4
[truncated: 55 more columns]
